# Supplementary material for: Risk Factors for COVID-19 and Respiratory Tract Infections during the Coronavirus Pandemic
Source: Vaccines (Basel). 2024 Mar 19;12(3):329. doi: 10.3390/vaccines12030329 (PMC10974083; doi:10.3390/vaccines12030329)
Supplement: Supplementary file 1 [file vaccines-12-00329-s001.zip]

Archive with 1 entries (1 files):
- vaccines-2862857-supplementary.pdf
